# Supplementary material for: The Ni(II)-Binding Activity of the Intrinsically Disordered Region of Human NDRG1, a Protein Involved in Cancer Development
Source: Biomolecules. 2022 Sep 9;12(9):1272. doi: 10.3390/biom12091272 (PMC9496542; doi:10.3390/biom12091272)
Supplement: Supplementary file 1 [file biomolecules-12-01272-s001.zip]

Archive with 1 entries (1 files):
- biomolecules-1865674-supplementary.pdf
